# Supplementary material for: Development and Validation of a Loop-Mediated Isothermal Amplification Diagnostic Method to Detect the Quarantine Potato Pale Cyst Nematode, Globodera pallida
Source: Pathogens. 2021 Jun 12;10(6):744. doi: 10.3390/pathogens10060744 (PMC8231653; doi:10.3390/pathogens10060744)
Supplement: Supplementary file 1 [file pathogens-10-00744-s001.zip]

Archive with 1 entries (1 files):
- pathogens-1204686-supplementary.pdf
